# Supplementary material for: Ubiquinol Short-Term Supplementation Prior to Strenuous Exercise Improves Physical Performance and Diminishes Muscle Damage
Source: Antioxidants (Basel). 2023 May 31;12(6):1193. doi: 10.3390/antiox12061193 (PMC10295177; doi:10.3390/antiox12061193)
Supplement: Supplementary file 1 [file antioxidants-12-01193-s001.zip]

Archive with 1 entries (1 files):
- antioxidants-2338948-supplementary.pdf
